# Supplementary material for: Essential Oil Yield, Composition, and Bioactivity of Sagebrush Species in the Bighorn Mountains
Source: Plants (Basel). 2022 May 1;11(9):1228. doi: 10.3390/plants11091228 (PMC9103225; doi:10.3390/plants11091228)
Supplement: Supplementary file 1 [file plants-11-01228-s001.zip]

Archive with 1 entries (1 files):
- plants-1686323-supplementary.pdf
